# Supplementary material for: Evaluation of Live Bacterial Prophylactics to Decrease IncF Plasmid Transfer and Association With Intestinal Small RNAs
Source: Front Microbiol. 2021 Jan 14;11:625286. doi: 10.3389/fmicb.2020.625286 (PMC7840957; doi:10.3389/fmicb.2020.625286)
Supplement: Supplementary Table 3 — Complete RNAHybrid predictive bindings output, gene targets, and gene names for all significant interactions (P < 0.001). [file Table_3.xlsx]

## Sheet: pAPEC-O2-R GGA
Supplemental Table 3. RNAHybrid predictive bindings output, gene targets, and gene names.
Gene Target	Gene Name	Target Length	miRNA	miRNA Length	MFE	p-value	Position	1	2	3	4
AY214164.3_cds_AAW58932.1_64		423	gga-miR-12255-3p	24	-47.4	4e-05	319	G CCUUUUGCCGGGA CAG G	GCGG UGCCGGGAGCG GCCACG	CGCC ACGGCCCUCGC CGGUGC	G CA
AY214164.3_cds_AAP51277.2_87		975	gga-miR-12237-5p	24	-45.7	0.000693	375	G CAC GU GAUCCACACCGUU U	GCCGG GCU GCCU CCCCGCGCCU	CGGCU CGG CGGG GGGGCGCGGG	GU
AY214164.3_cds_AAT37605.1_111	aadA4	789	gga-miR-12237-5p	24	-45.4	0.000531	651	U A AUCUGCAAGGCA G	GCCGAGC UCGGCCCCUC CGCGC	CGGCUCG GGUCGGGGGG GCGCG	GG
AY214164.3_cds_AAT37605.1_111	aadA4	789	gga-miR-12235-5p	24	-43.8	0.000731	659	A A AAGG G	UCGGCCCCUC UCUGC CACGCGCG	GGCCGGGGGG GGGCG GUGUGUGU	A
AY214164.3_cds_AAW58881.1_51	hok	159	gga-miR-1652	22	-36.3	0.000273	100	C A AC G	GUUAC GAG GGACACAGGGA	CGGUG CUC CCUGUGUCCCU	A G C
AY214164.3_cds_AAW58914.1_18		546	gga-miR-12233-5p	24	-45.3	0.000155	156	G A CG A	CC GCCCCCCGCUGGUUC CCUC	GG CGGGGGGUGGCCAAG GGAG	A CA
AY214164.3_cds_AAW58881.1_51	hok	159	gga-miR-1785	22	-33.9	0.000829	110	A GGAGGUG G U	CGGACACAG GC GCUUUCA	GCCUGUGUC CG CGGGAGU	GG A A
AY214164.3_cds_AAW58856.1_104		243	gga-miR-12279-5p	23	-45	3.2e-05	7	A G C GA A	C GCCGC CUG CCUCGCCCGCG	G CGGCG GAC GGGGCGGGCGU	G C G
AY214164.3_cds_AAW58856.1_104		243	gga-miR-12237-5p	24	-44.5	6.5e-05	41	C A G G GCGGA A	GC CGAG CCGGC C CCCGCGCC	CG GCUC GGUCG G GGGCGCGG	G G G G
AY214164.3_cds_AAW58885.1_47		273	gga-miR-12282-5p	25	-44.5	9.5e-05	141	C ACUCU UUUUUUUCUU A	GUCCC UCCCCGGUGU CCCGGCA	CGGGG AGGGGUCGCG GGGCCGU	CGA
AY214164.3_cds_AAW58932.1_64		423	gga-miR-12282-5p	25	-44.2	0.000282	301	C UACA G UUUUG G U	GUUGCCCCU UCCCGGCG CC CCGG A	CGACGGGGA GGGGUCGC GG GGCC U	G
AY214164.3_cds_AAT37608.2_116		198	gga-miR-12235-5p	24	-44.1	3.2e-05	64	A G A G	UGGCUC CU CCUGCUCACACGCA	GCCGGG GG GGGCGAGUGUGUGU	G G
AY214164.3_cds_AAW58881.1_51	hok	159	gga-miR-1561	21	-32.7	0.000754	119	G G UUUCAUGGCUUAC A	GGAGGUGGC GC GAAUCCGGU	UUUUCGCCG CG UUUGGGCCG	G
AY214164.3_cds_AAT37579.1_77	impA	438	gga-miR-12279-5p	23	-40.5	0.000948	303	A A U G A G C	CG CUGC GUUGC CCC CGCCC GCA	GC GGCG CGACG GGG GCGGG CGU	G
AY214164.3_cds_AAT37579.1_77	impA	438	gga-miR-12220-5p	23	-39.1	0.000762	308	U UGC ACG G G	GCUGU GCCC CCCGGCACUG A	CGACA CGGG GGGUCGUGAC U	G G G
AY214164.3_cds_AAT37579.1_77	impA	438	gga-miR-1587	20	-38.6	0.000458	316	C C A GG G	GCCCA GCCCGGC CU AGCC	CGGGU CGGGUCG GG UCGG	A G
AY214164.3_cds_AAW58856.1_104		243	gga-miR-1777	20	-43.6	1.3e-05	9	G G UC G	GCCGCCCUG ACC GCCCGC	CGGCGGGGC UGG CGGGUG	G G
AY214164.3_cds_AAT37606.1_113		501	gga-miR-12237-5p	24	-43.4	0.00051	222	G GAU G GG A U	GCCGAG CCC AGUUCU CCCG CGCCC	CGGCUC GGG UCGGGG GGGC GCGGG
AY214164.3_cds_AAP51271.3_76	impC	249	gga-miR-6547-5p	22	-38.5	0.000231	140	G GUAUCUG GGAG A	CGCCCCGUCU UCACA CCCGC	GUGGGGCAGG GGUGU GGGUG	A A
AY214164.3_cds_AAW58914.1_18		546	gga-miR-12279-5p	23	-43.3	0.000427	46	G AG A G A	CUGCCGUGC GCCUCC CCCG G	GGCGGCGCG CGGGGG GGGC U	A C G
AY214164.3_cds_AAP51271.3_76	impC	249	gga-miR-12255-5p	23	-37.3	0.000696	132	C G C UAUCUGUCACAGGA G	CAG GCAGCGCC CGUCUG GCCC	GUC CGUCGUGG GCGGGC UGGG	A C
AY214164.3_cds_AAP51271.3_76	impC	249	gga-miR-12216-5p	21	-36.6	0.000749	137	G CUGUAUCUGUCACAG AG A	CAGCGCCCCGU G CCCGC	GUCGUGGGGCG C GGGCG	A GG G
AY214164.3_cds_AAW58880.1_52	psiA	720	gga-miR-2127	21	-41.9	0.000632	274	G U G	UCUG CCUCCUUCCCCU CCCG	GGGC GGAGGGAGGGGA GGGC	G
AY214164.3_cds_AAW58883.1_49		213	gga-miR-12279-5p	23	-42.9	6.4e-05	137	G UU G GG U	UCG GC GC GUCCCUGCCCGU	GGC CG CG CGGGGGCGGGCG	GG A U
AY214164.3_cds_AAW58875.1_58		213	gga-miR-12279-5p	23	-42.9	6.4e-05	137	G UU G GG U	UCG GC GC GUCCCUGCCCGU	GGC CG CG CGGGGGCGGGCG	GG A U
AY214164.3_cds_AAW58880.1_52	psiA	720	gga-miR-1773-5p	23	-41.6	0.000667	266	A UG U	GGGC GAGGUC CCUCCUUCCCC	UUCG CUCCAG GGAGGAGGGGG	U U
AY214164.3_cds_AAT37588.2_90	silE	495	gga-miR-1653	22	-37.7	0.000804	168	U UCACCAG CUGCU U	CCUGC AUGCAGU GCGGCUCCUG	GGACG UACGUCG UGUCGAGGAC
AY214164.3_cds_AAT37590.1_92	silR	681	gga-miR-1576	21	-41.6	0.000485	314	U AA U	UGCCG CUGCUCGCCCGGG	ACGGC GGCGGGCGGGCUC	C GA
AY214164.3_cds_AAW58882.1_50		234	gga-miR-12237-5p	24	-42.5	0.000151	82	A U GA GAAA A	CCG AGC CAGCCC CCGCGCC	GGC UCG GUCGGG GGCGCGG	C G GG G
AY214164.3_cds_AAW58874.1_59		234	gga-miR-12237-5p	24	-42.5	0.000151	82	A U GA GAAA A	CCG AGC CAGCCC CCGCGCC	GGC UCG GUCGGG GGCGCGG	C G GG G
AY214164.3_cds_AAW58883.1_49		213	gga-miR-1560-5p	22	-42.4	2.2e-05	39	C GC G	GCGCC CUCUG UCGCGCCGU	CGCGG GAGAC AGCGCGGCG	U A G
AY214164.3_cds_AAW58875.1_58		213	gga-miR-1560-5p	22	-42.4	2.2e-05	39	C GC G	GCGCC CUCUG UCGCGCCGU	CGCGG GAGAC AGCGCGGCG	U A G
AY214164.3_cds_AAW58877.1_56	ssb	540	gga-miR-12238-3p	22	-41.5	0.000202	466	G CG U G C	CCGCGCAGC GAGCC CAGCC CAA	GGUGCGUCG UUCGG GUCGG GUU
AY214164.3_cds_AAW58885.1_47		273	gga-miR-12215-5p	25	-42.4	0.000234	229	C GGUUUUCA C A	CUGCUUUCUCCUCUCUCU GCC CC	GGCGGAGGAGGAGGGAGG CGG GG	U C
AY214164.3_cds_AAW58882.1_50		234	gga-miR-1621-5p	20	-42.3	1.2e-05	175	A G	UGCCGCC AGGCAGCCGG	ACGGUGG UCCGUCGGCC	C C A
AY214164.3_cds_AAW58874.1_59		234	gga-miR-1621-5p	20	-42.3	1.2e-05	175	A G	UGCCGCC AGGCAGCCGG	ACGGUGG UCCGUCGGCC	C C A
AY214164.3_cds_AAW58924.1_8		243	gga-miR-1723	23	-42.3	2.7e-05	105	C G C	GGGCUGCGCA UCUGCUCCC	UCCGACGUGU AGGCGAGGG	AC A U
AY214164.3_cds_AAW58914.1_18		546	gga-miR-1635	25	-42.2	0.000491	93	U G CGC CACAACC G	CC CAGGGCAUGGC GCAGCCUG GGCA	GG GUCUCGUGUCG UGUCGGAC CCGU
AY214164.3_cds_AAW58873.1_60		165	gga-miR-1763	23	-42.1	3.6e-05	79	G A G C	CCGCGCUC CGC CCGCCC	GGCGCGAG GCG GGCGGG	AG AG AG
AY214164.3_cds_AAW58873.1_60		165	gga-miR-12237-5p	24	-42.1	7.9e-05	10	G CGGGAGGAUAAAU G G	GCCGG GCCU GUCU CCCGCGCC	CGGCU CGGG CGGG GGGCGCGG	U G G
AY214164.3_cds_AAW58868.1_68		171	gga-miR-1635	25	-42	4e-05	113	G CUAAGAUGGA CGCACAC C	CCCGG GGCACGGCACAGCC GGCG	GGGUC UCGUGUCGUGUCGG CCGU	AC
AY214164.3_cds_AAW58873.1_60		165	gga-miR-1765	20	-42	7e-06	65	U UGAAA A C	GGCGC GGGGCCGCGCUC CG	UCGCG UCCCGGCGCGAG GC	G
AY214164.3_cds_AAW58857.1_101		396	gga-miR-12282-5p	25	-42	0.000642	16	G A G AACUUUGCAA A G	GCUGCCUC UC CU CAGUGCC CUGGCG	CGACGGGG AG GG GUCGCGG GGCCGU
AY214164.3_cds_AAW58877.1_56	ssb	540	gga-miR-1609	22	-38.9	0.000552	374	G AGUU GU G	GCAAC CAGCG CAGCCUCAGCC	UGUUG GUCGU GUCGGAGUCGG	A
AY214164.3_cds_AAP51280.1_112	sulI	840	gga-miR-1635	25	-43	0.000792	262	A CGCUAU UCA G U	CCCAG GCGC AGCGCGGC UGGGC	GGGUC CGUG UCGUGUCG ACCCG	U G U
AY214164.3_cds_AAT37598.2_102	tetA	1200	gga-miR-6647-5p	23	-42.8	0.000714	1151	C UU G	GCUGCGUCGCG GGCU GGAGCG	CGACGCAGUGU CCGG UCUCGC	U A
AY214164.3_cds_AAW58883.1_49		213	gga-miR-12282-5p	25	-41.8	0.000187	39	C G GUCGCGCCGUGG U U U	GC GCC CCUCU CC GCGC CCUGGCA	CG CGG GGAGG GG CGCG GGGCCGU	A U
AY214164.3_cds_AAW58875.1_58		213	gga-miR-12282-5p	25	-41.8	0.000187	39	C G GUCGCGCCGUGG U U U	GC GCC CCUCU CC GCGC CCUGGCA	CG CGG GGAGG GG CGCG GGGCCGU	A U
AY214164.3_cds_AAP51275.1_103	tetR	678	gga-miR-7467-5p	23	-41.2	0.000667	290	A C U A G	GGCGCUG UCGCC ACCGCG UGGC	CCGUGGU AGUGG UGGCGC ACCG	G
AY214164.3_cds_AAP51275.1_103	tetR	678	gga-miR-6567-3p	21	-39.7	0.000571	517	C U C G	AGGCUCCGCUC CGC GCUGUU	UUCGAGGCGAG GCG CGACGG	U
AY214164.3_cds_AAP51275.1_103	tetR	678	gga-miR-1621-3p	20	-38.9	0.000917	489	U A C G	GC CGGCG GCGCGGCGG ACC	CG GCCGC CGUGCCGCU UGG	C
AY214164.3_cds_AAT37601.1_107	tnpM	585	gga-miR-12237-5p	24	-42.8	0.000889	99	G UU GGAA U G	GCCGG GC AGUCC CCCUGCGUCC	CGGCU CG UCGGG GGGGCGCGGG	GG
AY214164.3_cds_AAW58891.1_41	traA	360	gga-miR-12279-5p	23	-40.4	0.00067	93	G U GA G U	GC CGCGCUGU UCCCG CUGC	CG GCGCGACG GGGGC GGCG	GG G U
AY214164.3_cds_AAW58895.1_37	traB	1428	gga-miR-12207-3p	21	-45.4	0.000266	1395	C A A	GGCAGCC GGGAGGGGGCA	CCGUCGG CCCUCCCUCGU	GU C
AY214164.3_cds_AAW58924.1_8		243	gga-miR-6649-3p	22	-41.2	2.4e-05	164	A C G A	CACUGCCA CGGCGCUGCCGG G	GUGAUGGU GUCGUGACGGUC U	G
AY214164.3_cds_AAW58895.1_37	traB	1428	gga-miR-12217-3p	19	-43.1	0.000796	418	G A G A	CCUC CCGCCC GCCCGG	GGAG GGCGGG CGGGCC	G G G
AY214164.3_cds_AAT37594.1_97		441	gga-miR-1625-5p	25	-41.1	0.000512	335	U A	GCCAGCAGGA AGUCCUGG	CGGUCGUCCU UCGGGACC	U UC AGGU
AY214164.3_cds_AAW58883.1_49		213	gga-miR-7467-5p	23	-41.1	5.5e-05	53	C G UG UC A	GCGCCGU GCC CGC CUGGC	CGUGGUA UGG GCG GACCG	C G UG C
AY214164.3_cds_AAW58875.1_58		213	gga-miR-7467-5p	23	-41.1	5.5e-05	53	C G UG UC A	GCGCCGU GCC CGC CUGGC	CGUGGUA UGG GCG GACCG	C G UG C
AY214164.3_cds_AAW58882.1_50		234	gga-miR-12207-3p	21	-41.1	3.9e-05	181	C CCGAA UGCGCCC A	CAGGCAGCCGGGAG GG GGCAG	GUCCGUCGGCCCUC CC UCGUC
AY214164.3_cds_AAW58874.1_59		234	gga-miR-12207-3p	21	-41.1	3.9e-05	181	C CCGAA UGCGCCC A	CAGGCAGCCGGGAG GG GGCAG	GUCCGUCGGCCCUC CC UCGUC
AY214164.3_cds_AAW58883.1_49		213	gga-miR-12215-5p	25	-41.1	0.000246	41	C GUCGCG GUGG GCGCUCCUGGCA CGGCAAAAG G	GCCGCCUCU CC CCU UCC GCCGCC	UGGCGGAGG GG GGG AGG CGGCGG	A A
AY214164.3_cds_AAW58875.1_58		213	gga-miR-12215-5p	25	-41.1	0.000246	41	C GUCGCG GUGG GCGCUCCUGGCA CGGCAAAAG G	GCCGCCUCU CC CCU UCC GCCGCC	UGGCGGAGG GG GGG AGG CGGCGG	A A
AY214164.3_cds_AAW58882.1_50		234	gga-miR-12242-5p	24	-41.1	0.000168	133	G A G G A	UGCGCC GCAGCU CCU UCGG	ACGCGG CGUUGG GGG AGCC	UG G G G
AY214164.3_cds_AAW58874.1_59		234	gga-miR-12242-5p	24	-41.1	0.000168	133	G A G G A	UGCGCC GCAGCU CCU UCGG	ACGCGG CGUUGG GGG AGCC	UG G G G
AY214164.3_cds_AAT37577.1_61		564	gga-miR-12267-3p	22	-41.1	0.000571	178	G AUACU C G	GCACCGGGGCC G GGGCGAUUC	UGUGGCUCUGG C CCCGCUGGG	G
AY214164.3_cds_AAT37596.2_99		711	gga-miR-1586	23	-41	0.000673	15	A G A	GCCACCCGCUCG GGCUGG	CGGUGGGUGGGU UCGACU	A G GAC
AY214164.3_cds_AAT37577.1_61		564	gga-miR-12247-3p	22	-41	0.000591	415	C U U	GUCCGGG GGCGUGCUGG	CGGGCCC CCGCACGACC	C CAU C
AY214164.3_cds_AAW58859.1_86		153	gga-miR-12282-5p	25	-41	0.000126	88	U G G A ACA C	CUGCCCCU C CGGCGC UC GGU	GACGGGGA G GUCGCG GG CCG	C G G G U
AY214164.3_cds_AAW58873.1_60		165	gga-miR-1716	24	-40.9	5.4e-05	77	G C C U	GGC CG GCUCACG GCCGCCCC	UCG GU CGAGUGU CGGCGGGG	A CGA
AY214164.3_cds_AAW58894.1_38	traK	729	gga-miR-1640	24	-42.4	0.000768	503	A CCG GU U A	GGCC GCGGGGCU CU CAGUGGCAG	CCGG CGCCCCGG GA GUCACUGUU	C
AY214164.3_cds_AAW58856.1_104		243	gga-miR-12273-5p	22	-40.8	0.000172	126	G UGA UUGGA UA G	CGCGGCCG GGC CGC GGGCAG	GCGCCGGC CCG GCG CCCGUC	CG
AY214164.3_cds_AAW58924.1_8		243	gga-miR-12273-5p	22	-40.7	0.00018	77	C A U A U	UGGCCGGG GCCGC G GGCA	GCCGGCCC CGGCG C CCGU	GC G C
AY214164.3_cds_AAW58863.1_73		345	gga-miR-12215-5p	25	-40.6	0.000861	91	C G UUA G G U	GCCGU CUCCUCUUU CU CGCCG C	UGGCG GAGGAGGAG GA GCGGC G	G G G
AY214164.3_cds_AAW58892.1_40	traL	312	gga-miR-1586	23	-37.6	0.000659	73	G UG CUGGAUGAACUGAUC AAUCUGUAU G	GCC CCA CCCGCAGC UGGCUG	CGG GGU GGGUGUCG ACUGAC	A UG
AY214164.3_cds_AAW58896.1_36	traP	573	gga-miR-12267-3p	22	-44.1	0.00015	400	G AAUA U G	GCACCGGGA UCCGG GCGACCC	UGUGGCUCU GGGCC CGCUGGG	C
AY214164.3_cds_AAT37606.1_113		501	gga-miR-12268-5p	20	-40.6	0.000438	94	U AAGGGAA GGGACGU G	CCGCC CGCCCGCCU CGCGC	GGCGG GCGGGCGGG GCGCG	C
AY214164.3_cds_AAW58896.1_36	traP	573	gga-miR-1777	20	-39.1	0.000857	14	U CAGGCGUGCCAU G	GUCGUCCCGU GCCGCCCG	CGGCGGGGCG UGGCGGGU	G G
AY214164.3_cds_AAW58913.1_19	traQ	285	gga-miR-1625-5p	25	-38.2	0.000817	198	U C GUGAGGCA AAG G	GUCAG CGGGAAGAGC CUGG CCA	CGGUC GUCCUUCUCG GACC GGU	U G A
AY214164.3_cds_AAW58863.1_73		345	gga-miR-12282-5p	25	-40.5	0.000945	139	C G GG C C	GCUGCCU U UCAGUGUCCCG GU	CGACGGG A GGUCGCGGGGC CG	G GG U
AY214164.3_cds_AAW58873.1_60		165	gga-miR-1625-5p	25	-40.4	7.9e-05	9	G UAAAUGCCUGUCU GCG G	GGCCGGCGGGAGGA GCCC CCG	UCGGUCGUCCUUCU CGGG GGU	ACCA
AY214164.3_cds_AAT37600.2_106		561	gga-miR-7452-5p	21	-40.4	0.000263	184	A G	GCAUGGAUCGGCUGGCCC	CGUGCCUAGUCGGUCGGG	ACA
AY214164.3_cds_AAW58856.1_104		243	gga-miR-12215-5p	25	-40.4	0.000456	9	G GGA G GAG A	GCCGCC CU CCUC C CCGC CGCC	UGGCGG GG GGAG G GGCG GCGG	A A G A
AY214164.3_cds_AAW58899.1_33	traV	516	gga-miR-7467-5p	23	-44	0.000105	174	U G C U	GCG CAUCACUGCCGCGC UGGC	CGU GUAGUGGUGGCGCG ACCG	C G
AY214164.3_cds_AAW58856.1_104		243	gga-miR-12255-5p	23	-40.4	0.000143	56	C A A A	GCGG C CCGCGCC CGGCCC	CGUC G GGCGCGG GCUGGG	GUCA U
AY214164.3_cds_AAW58899.1_33	traV	516	gga-miR-12255-5p	23	-41.6	0.000415	169	C U AUCACU G	CGG UGCGGC GCCGCGCCUGGCU	GUC ACGUCG UGGCGCGGGCUGG	G
AY214164.3_cds_AAW58856.1_104		243	gga-miR-12282-5p	25	-40.4	0.00048	9	G C GGACCUCG G G AGGCGCACGAGG C	GC GCCCU CCC C AGCGCC CCGGCG	CG CGGGG GGG G UCGCGG GGCCGU	A A
AY214164.3_cds_AAW58899.1_33	traV	516	gga-miR-12217-3p	19	-39.4	0.000599	300	A G GUUUACCG G	CCUC CCCGCU CUGCCCGG	GGAG GGGCGG GGCGGGCC	G
AY214164.3_cds_AAW58856.1_104		243	gga-miR-12268-5p	20	-40.3	0.000102	9	G UGGAC GCGA C	GCCGCCC CUCGCCC GCGC	CGGCGGG GGGCGGG CGCG	C G
AY214164.3_cds_AAW58932.1_64		423	gga-miR-1618-5p	22	-40.2	0.00026	333	G G CCACG C	GGAUGCCGGGAGC CAGG GCG	CCUGCGGUCCUCG GUCC CGU	UA
AY214164.3_cds_AAW58884.1_48		207	gga-miR-12282-5p	25	-40.1	0.00039	52	U CGGACAGUCG CGUGGCAGUGAU UUGC A	CUGCCCC UUUCCGGC GCCCC GGCG	GACGGGG AGGGGUCG CGGGG CCGU	C
AY214164.3_cds_AAW58876.1_57		207	gga-miR-12282-5p	25	-40.1	0.00039	52	U CGGACAGUCG CGUGGCAGUGAU UUGC A	CUGCCCC UUUCCGGC GCCCC GGCG	GACGGGG AGGGGUCG CGGGG CCGU	C
AY214164.3_cds_AAW58883.1_49		213	gga-miR-12242-5p	24	-40	0.000231	53	C G G CU A	GCGCCGUGGCCU C CUC GGC	CGCGGCGUUGGG G GAG CCG	UGA G G
AY214164.3_cds_AAW58875.1_58		213	gga-miR-12242-5p	24	-40	0.000231	53	C G G CU A	GCGCCGUGGCCU C CUC GGC	CGCGGCGUUGGG G GAG CCG	UGA G G
AY214164.3_cds_AAW58883.1_49		213	gga-miR-12268-5p	20	-40	8.6e-05	41	C UCUGU G GG U	GCCGCC CGC CCGU CCUGCGC	CGGCGG GCG GGCG GGGCGCG
AY214164.3_cds_AAW58875.1_58		213	gga-miR-12268-5p	20	-40	8.6e-05	41	C UCUGU G GG U	GCCGCC CGC CCGU CCUGCGC	CGGCGG GCG GGCG GGGCGCG
AY214164.3_cds_AAW58899.1_33	traV	516	gga-miR-7475-3p	19	-38.4	0.000668	234	C A U G	ACCGCG CCAC CCGUCCG	UGGCGC GGUG GGCGGGC	G A
AY214164.3_cds_AAW58873.1_60		165	gga-miR-12268-5p	20	-39.9	4.7e-05	28	U U G GGGAAAAAA G	GCC GUCUGCCCGC CC CGCGC	CGG CGGGCGGGCG GG GCGCG
AY214164.3_cds_AAW58882.1_50		234	gga-miR-1464	24	-39.8	0.000168	195	G A C G G	CCG AGGUG GCCC GCAGACAG	GGC UCCGC CGGG CGUUUGUC	A A GU
AY214164.3_cds_AAW58873.1_60		165	gga-miR-1560-5p	22	-39.8	4.6e-05	27	A G C G	UGCCU UCUGC CGCGCCG	GCGGA AGACG GCGCGGC	UC G A G
AY214164.3_cds_AAW58883.1_49		213	gga-miR-7455-5p	23	-39.8	0.000248	28	A GG CUCUGUC C	CCGUUCC UCGCGCCGC GCG	GGCGAGG GGCGCGGCG CGC	G GA U
AY214164.3_cds_AAW58875.1_58		213	gga-miR-7455-5p	23	-39.8	0.000248	28	A GG CUCUGUC C	CCGUUCC UCGCGCCGC GCG	GGCGAGG GGCGCGGCG CGC	G GA U
AY214164.3_cds_AAW58863.1_73		345	gga-miR-7455-5p	23	-39.8	0.000709	191	A GG G C	CCGCUCCC CU GCGUCG GUGA	GGCGAGGG GG CGCGGC CGCU	G A G
AY214164.3_cds_AAT37600.2_106		561	gga-miR-12216-5p	21	-39.8	0.000832	113	A A A A C	GG CACCC GCGCCCCC GCU	UC GUGGG CGCGGGGG CGG	AG G
AY214164.3_cds_AAW58899.1_33	traV	516	gga-miR-1732	21	-38.3	0.000696	248	C ACCU A	GUCCGGCAGCAG GCGGUG	CGGGCUGUCGUC UGCCAC	GU G
AY214164.3_cds_AAW58924.1_8		243	gga-miR-12263-5p	22	-39.8	0.00022	88	C A AUGGCUA A	CGCUG GGC CGGGCUGCGC	GCGAC CCG GCCCGACGCG	G CCC
AY214164.3_cds_AAW58906.1_26	traW	588	gga-miR-12282-5p	25	-45.7	0.00029	478	G G U	UGCUCU CCAGCGCCUCGGCA	ACGGGG GGUCGCGGGGCCGU	CG AGG
AY214164.3_cds_AAT37597.2_100		705	gga-miR-6653-3p	21	-39.7	0.000729	435	C AAA A	GCGCUUGCUCUGC UC CGCG	CGCGGACGAGACG AG GCGC	U G
AY214164.3_cds_AAW58856.1_104		243	gga-miR-12235-5p	24	-39.7	0.000426	7	A G GGACCUCG GAG CAG C	CGGCC CCCU CCCGC CGC GCGCA	GCCGG GGGG GGGCG GUG UGUGU	G A
AY214164.3_cds_AAW58873.1_60		165	gga-miR-12273-5p	22	-39.7	0.000118	54	A C GU AAAG C	CGCG GCCG GGCGCUG GGGC	GCGC CGGC CCGCGGC CCCG	G UC
AY214164.3_cds_AAW58914.1_18		546	gga-miR-6556-5p	22	-39.6	0.000735	95	C G AU C G	GCAG GC GGCCG GCAGCCU	CGUC CG CCGGC CGUCGGA	G C U A
AY214164.3_cds_AAT37606.1_113		501	gga-miR-6556-5p	22	-39.6	0.000616	285	C GCGACGGACACAU GU A	GCGGU GCGGGCCGGG GUC	CGUCG CGCCCGGCUC CGG	GU AA
AY214164.3_cds_AAW58883.1_49		213	gga-miR-12295-5p	23	-39.6	0.000281	53	C GG GCU GCA G	GCGCCGU CCUGC CCUG UCCCG	CGCGGCA GGGCG GGGC AGGGC	U A
AY214164.3_cds_AAW58875.1_58		213	gga-miR-12295-5p	23	-39.6	0.000281	53	C GG GCU GCA G	GCGCCGU CCUGC CCUG UCCCG	CGCGGCA GGGCG GGGC AGGGC	U A
AY214164.3_cds_AAW58914.1_18		546	gga-miR-12216-5p	21	-39.5	0.000907	157	C C U G U	CAGC CCCCGC G UUCCGCC	GUCG GGGGCG C GGGGCGG	A U G
AY214164.3_cds_AAW58883.1_49		213	gga-miR-1777	20	-39.4	8.3e-05	40	G CUGU GUG G	CGCCGCCU CGCGCC GCCUGC	GCGGCGGG GCGUGG CGGGUG
AY214164.3_cds_AAW58875.1_58		213	gga-miR-1777	20	-39.4	8.3e-05	40	G CUGU GUG G	CGCCGCCU CGCGCC GCCUGC	GCGGCGGG GCGUGG CGGGUG
AY214164.3_cds_AAW58887.1_45		594	gga-miR-1791-5p	23	-39.4	0.00059	261	A GCG GUAGAUU G	UAUGGCA GACUGAUGCAG CCCA	GUACCGU CUGACUACGUC GGGU	A
AY214164.3_cds_AAW58906.1_26	traW	588	gga-miR-12237-5p	24	-45.2	0.000326	146	U CAAC GC UG G	CCG AGUCU GGCCCCC CCGUGCCC	GGC UCGGG UCGGGGG GGCGCGGG	C
AY214164.3_cds_AAW58924.1_8		243	gga-miR-12255-3p	24	-39.4	0.000471	70	G G GACUG CGCUGA CAUG G	G GG GCCGGGAGC GG GCUACG	C CC CGGCCCUCG CC CGGUGC	G G A A
AY214164.3_cds_AAT37608.2_116		198	gga-miR-1601	22	-39.3	4.1e-05	65	U U G	GGCUC GC ACCUGCUCACAC	UCGAG CG UGGACGAGUGUG	G A A
AY214164.3_cds_AAW58873.1_60		165	gga-miR-7475-3p	19	-39.3	2.8e-05	78	G GCG C	GCCGCGCUCAC CCGCCC	UGGCGCGGGUG GGCGGG	CA
AY214164.3_cds_AAW58872.1_63		231	gga-miR-12237-5p	24	-39.3	0.000664	46	C UCAU C UCAGACGCGAAGACA G	GCCG CCC GUU UCCCCGCGCC	CGGC GGG CGG GGGGGCGCGG	UC U G
AY214164.3_cds_AAW58873.1_60		165	gga-miR-1576	21	-39.2	6.5e-05	27	A UG G A	UGCC UCUGCCCGC CCGGG	ACGG AGGCGGGCG GGCUC	C CG
AY214164.3_cds_AAW58863.1_73		345	gga-miR-1724	23	-39.2	0.000331	122	A AUA UGCCUGUGG G	CGCGGCGCGGC AACGC UCAGU	GCGUCGCGUCG UUGCG AGUCG	G U
AY214164.3_cds_AAW58873.1_60		165	gga-miR-1777	20	-39.2	4.8e-05	78	G G CA C	GCCGC CU CGCGCCGCCC	CGGCG GG GCGUGGCGGG	G UG
AY214164.3_cds_AAW58906.1_26	traW	588	gga-miR-12235-5p	24	-43.3	0.000516	159	G G GCCCGGUA G C	CGGCCCCCU CCGU UCG ACGCA	GCCGGGGGG GGCG AGU UGUGU	G G G
AY214164.3_cds_AAW58863.1_73		345	gga-miR-214b-5p	22	-39.2	0.000157	162	C C G C	GU CGGCGGGCAC GGACGGGCG	CA GUCGUCCGUG UCUGUCCGU	U
AY214164.3_cds_AAW58874.1_59		234	gga-miR-1464	24	-39.1	0.000239	195	G A C G G	CCG AGGUG GCCC GCAGACGG	GGC UCCGC CGGG CGUUUGUC	A A GU
AY214164.3_cds_AAW58906.1_26	traW	588	gga-miR-6687-3p	23	-41.8	0.000579	519	G G GU A U	GUGAGC CC UCCCGGCG UCGCU	CGCUCG GG AGGGCCGU AGCGA	G C
AY214164.3_cds_AAW58924.1_8		243	gga-miR-6593-5p	23	-39.1	0.000225	106	G UCU A G	GGCUGCGCAG GCUC CCCGG CA	UCGGCGUGUC CGGG GGGUC GU	U A
AY214164.3_cds_AAW58906.1_26	traW	588	gga-miR-12259-5p	23	-41.6	0.000439	155	G GG G CG U	UCUGC CCCCCUGCC UGCC GUA	GGACG GGGGGACGG AUGG CGU	A A
AY214164.3_cds_AAW58873.1_60		165	gga-miR-12226-3p	23	-39.1	0.000215	65	U C AAG CUCA C C	GGCG UGA GGGCCGCG CG GCCG	CCGC ACU CCCGGCGC GC CGGC	C C
AY214164.3_cds_AAW58868.1_68		171	gga-miR-12226-3p	23	-39.1	0.000234	5	A G AAACCUGA G	G GUGA GGCCGCG GCGGGC	C CACU CCGGCGC CGCCCG	C G C GC
AY214164.3_cds_AAW58857.1_101		396	gga-miR-1621-5p	20	-39	0.000247	42	A A	GUGCCACU GGCGGCCGG	CACGGUGG CCGUCGGCC	CU A
AY214164.3_cds_AAW58856.1_104		243	gga-miR-1635	25	-39	0.000408	112	G AG CG G A U	CCAGAG GC AGCGCGGCC UG GGC	GGUCUC UG UCGUGUCGG AC CCG	G G U
AY214164.3_cds_AAW58914.1_18		546	gga-miR-449b-5p	23	-39	0.000696	32	U UU G	G GCUGGCAGC CGCUGCC	C CGAUUGUCG GUGACGG	GU GG U A
AY214164.3_cds_AAW58906.1_26	traW	588	gga-miR-1724	23	-41.4	0.000351	473	A GU UCU C U	CG GUGC GCCAGCGC UCGGCA	GC CGCG CGGUUGCG AGUCGU	GU U
AY214164.3_cds_AAW58906.1_26	traW	588	gga-miR-12267-3p	22	-40.3	0.000891	8	C UCUUG U G	CGCCGA G ACCUGGGGCGAUCU	GUGGCU C UGGGCCCCGCUGGG	U
AY214164.3_cds_AAW58863.1_73		345	gga-miR-449c-5p	24	-38.9	0.000384	113	C GCGCGGCAUAAA U	GCCGGCUGACGCG CGCUGCC	CGGUCGAUUGUGC GUGACGG	UGU U
AY214164.3_cds_AAW58862.1_74		438	gga-miR-7475-3p	19	-38.9	0.000371	18	G G UCU G	AC GU GCCCACCCGCCUG	UG CG CGGGUGGGCGGGC	G A
AY214164.3_cds_AAW58883.1_49		213	gga-miR-1763	23	-38.8	0.00035	62	G UG A G A	CCUGCGCUCC GC UCCCG C	GGGCGCGAGG CG AGGGC G	A G GAG
AY214164.3_cds_AAW58875.1_58		213	gga-miR-1763	23	-38.8	0.00035	62	G UG A G A	CCUGCGCUCC GC UCCCG C	GGGCGCGAGG CG AGGGC G	A G GAG
AY214164.3_cds_AAW58882.1_50		234	gga-miR-1618-5p	22	-38.7	0.000146	172	C UGC C GCCGAAGG C	GGA CGCCAGG AGCCGGGA UGCG	CCU GCGGUCC UCGGUCCU ACGU
AY214164.3_cds_AAW58874.1_59		234	gga-miR-1618-5p	22	-38.7	0.000146	172	C UGC C GCCGAAGG C	GGA CGCCAGG AGCCGGGA UGCG	CCU GCGGUCC UCGGUCCU ACGU
AY214164.3_cds_AAT37577.1_61		564	gga-miR-1618-5p	22	-38.7	0.000966	213	C UGU U G	GCGCCGGGGGCCA G GAUGCG	UGCGGUCCUCGGU C CUACGU	CC
AY214164.3_cds_AAW58932.1_64		423	gga-miR-1739	23	-38.7	0.000663	89	A AC G	CGGCCUG GC ACCUGUCCUG	GUCGGAC CG UGGACAGGAC	G A AC
AY214164.3_cds_AAW58882.1_50		234	gga-miR-6551-5p	22	-38.7	0.000134	109	A UCG CUGGCAGG A	GCGGGU GCGGAGA UGCGCC	CGCCCG CGUCUCU ACGUGG	A A C
AY214164.3_cds_AAW58874.1_59		234	gga-miR-6551-5p	22	-38.7	0.000134	109	A UCG CUGGCAGG A	GCGGGU GCGGAGA UGCGCC	CGCCCG CGUCUCU ACGUGG	A A C
AY214164.3_cds_AAW58927.1_5		591	gga-miR-6557-5p	20	-38.7	0.000917	439	C A AUAU A	GCAG CGCCGGG UCUUCUGG	CGUC GCGGCCC AGGAGGCC	G
AY214164.3_cds_AAW58871.1_65		192	gga-miR-7467-5p	23	-38.7	0.000149	76	G AGAA C A	GGC ACCG UCACCACCGCGC	CCG UGGU AGUGGUGGCGCG	ACCG
AY214164.3_cds_AAW58924.1_8		243	gga-miR-7471-3p	20	-38.7	0.00011	166	A C G	CUGCCA CGGCGCUGC CGGG	GGCGGU GUCGUGGCG GCCC	A
AY214164.3_cds_AAW58906.1_26	traW	588	gga-miR-12217-3p	19	-39.8	0.000646	162	G G U	CC CCCUGCC UGCCCGG	GG GGGGCGG GCGGGCC	G A G
AY214164.3_cds_AAW58906.1_26	traW	588	gga-miR-12251-5p	22	-38.2	0.000822	154	A C C	GUCUGCGGCC CC UGCCGUG	CAGACGUCGG GG ACGGUAU	C A A
AY214164.3_cds_AAW58906.1_26	traW	588	gga-miR-12274-3p	21	-37.6	0.00046	409	C CCG A	UCGUGCAGGGCAGUAUC GAG	AGCACGUCUCGUCAUAG UUC	A
AY214164.3_cds_AAW58857.1_101		396	gga-miR-1587	20	-38.5	0.000389	133	G G G	GCCUGGC UGGCUCGGCCU	CGGGUCG GUCGGGUCGGG	A G
AY214164.3_cds_AAW58921.1_11	traX	747	gga-miR-12268-5p	20	-40.6	0.000973	546	G UGGCUGUUAUU G U	GUCGCCUGCCUGC CC GCGC	CGGCGGGCGGGCG GG CGCG	G
AY214164.3_cds_AAW58856.1_104		243	gga-miR-12216-5p	21	-38.5	0.000266	50	C GCGGA A G C	CGGCGC CCCGCGCC C GCC	GUCGUG GGGCGCGG G CGG	A G G
AY214164.3_cds_AAW58883.1_49		213	gga-miR-12237-5p	24	-38.5	0.000798	144	C G U U GUUGUUGUG G A	G CGGG CCC GCCC UCC GUGCC	C GCUC GGG CGGG GGG CGCGG	G U G G
AY214164.3_cds_AAW58875.1_58		213	gga-miR-12237-5p	24	-38.5	0.000798	144	C G U U GUUGUUGUG G A	G CGGG CCC GCCC UCC GUGCC	C GCUC GGG CGGG GGG CGCGG	G U G G
AY214164.3_cds_AAW58921.1_11	traX	747	gga-miR-6542-5p	22	-39.9	0.000752	474	U C CU U A	GC GGG GCUGAUGCUGGCAG C	UG CCC CGACUACGACCGUC G	A U
AY214164.3_cds_AAW58912.1_20	trbA	348	gga-miR-1608	22	-37	0.000944	196	C AAUGG A	AGGGCGCAGC UUGUUCCA	UCCCGCGUCG GACAGGGU	UC GU
AY214164.3_cds_AAW58873.1_60		165	gga-miR-12279-5p	23	-38.4	0.000318	11	G G G AGGAUAAA GU C	CCG CG G UGCCU CUGCCCGCG	GGC GC C ACGGG GGCGGGCGU	G G G
AY214164.3_cds_AAW58883.1_49		213	gga-miR-12288-5p	21	-38.4	0.00011	61	G G CCUG A	GCCU CGCU GCAUCCCGGC	CGGA GCGA CGUAGGGCCG	CAC
AY214164.3_cds_AAW58875.1_58		213	gga-miR-12288-5p	21	-38.4	0.00011	61	G G CCUG A	GCCU CGCU GCAUCCCGGC	CGGA GCGA CGUAGGGCCG	CAC
AY214164.3_cds_AAW58924.1_8		243	gga-miR-1453	23	-38.3	0.000228	83	G GCAUGGCUAC G G	GGAGC CGCUGAG GGGCUGC CA	UCUCG GUGACUC UCCGACG GU	A G
AY214164.3_cds_AAW58898.1_34	trbG	252	gga-miR-1466	24	-37.1	0.00094	72	A UUAUGUGAAGUCAGU AG U G	CCUCCG GCACC AGCCUGA GCG	GGGGGU CGUGG UCGGACU CGC	UA G
AY214164.3_cds_AAT37608.2_116		198	gga-miR-7467-5p	23	-38.3	0.000197	128	C G GA A G	GGC GCCAUCGUCGCCGUG G GC	CCG UGGUAGUGGUGGCGC C CG	GA
AY214164.3_cds_AAW58868.1_68		171	gga-miR-1587	20	-38.2	6.3e-05	112	A AAGAUGGAGGCA A G	GCCCGGCU CGGC CAGCCC	CGGGUCGG GUCG GUCGGG	A G
AY214164.3_cds_AAW58905.1_27	trbI	387	gga-miR-12255-3p	24	-40.8	0.00065	59	G A U CUGGCAAU U	G CGGUGCCGGGA GU GGUGUUAC	C GCCACGGCCCU CG CCACGGUG	G C
AY214164.3_cds_AAW58863.1_73		345	gga-miR-7467-5p	23	-38.2	0.000706	181	G U CUC G	GGCGCU UUACCG CCG GCUGGC	CCGUGG AGUGGU GGC CGACCG	U G
AY214164.3_cds_AAW58905.1_27	trbI	387	gga-miR-12235-5p	24	-40.4	0.000811	31	A AA AG UG U	CGGCCCCCC CGC C CAC G	GCCGGGGGG GCG G GUG U	G GG A U UG
AY214164.3_cds_AAW58882.1_50		234	gga-miR-12255-3p	24	-38.2	0.00077	178	C CA CA CGAA G C G	CGC GG GCCGGGAGC GGUGC C CG	GCG CC CGGCCCUCG CCACG G GC	A U
AY214164.3_cds_AAW58874.1_59		234	gga-miR-12255-3p	24	-38.2	0.00077	178	C CA CA CGAA G C G	CGC GG GCCGGGAGC GGUGC C CG	GCG CC CGGCCCUCG CCACG G GC	A U
AY214164.3_cds_AAW58873.1_60		165	gga-miR-12282-5p	25	-38.2	0.000584	34	U G G GGAAAAAAC G G	CUGCCC C CCG GCGC CCGGU	GACGGG G GGU CGCG GGCCG	C GA G G U
AY214164.3_cds_AAW58872.1_63		231	gga-miR-12279-5p	23	-38	0.000816	25	U A G AAAG G	CCGC GC GCUGU CCCCGCC	GGCG CG CGACG GGGGCGG	G GCGU
AY214164.3_cds_AAW58856.1_104		243	gga-miR-12226-3p	23	-37.9	0.000916	107	A CGCCA A A C U	GGC GAG GGCCG GCG GGCCG	CCG CUC CCGGC CGC CCGGC	CA GC
AY214164.3_cds_AAW58871.1_65		192	gga-miR-12273-5p	22	-37.9	0.000418	44	G UGAUUAAUGCGC GAAAUG A	GGCCG GGCGUCGU GGGCAG	CCGGC CCGCGGCG CCCGUC	GCG
AY214164.3_cds_AAW58863.1_73		345	gga-miR-12225-3p	22	-37.8	0.00068	145	C UG GUG UCC C	UG GUCA UCCCGCG GGCGGG	GC CAGU AGGGCGU CCGCCU	C UG
AY214164.3_cds_AAT37608.2_116		198	gga-miR-12273-5p	22	-37.8	0.000471	129	G AUC U AGA C	GCGGCC G CGCCGUGG GCGG	CGCCGG C GCGGCGCC CGUC	G CC
AY214164.3_cds_AAW58924.1_8		243	gga-miR-1621-5p	20	-37.7	0.000159	167	C C U G	UGCCACCGG GC GCCGG	ACGGUGGCU CG CGGCC	C C U A
AY214164.3_cds_AAW58905.1_27	trbI	387	gga-miR-6593-5p	23	-39.2	0.000589	206	C AA UCAAA C	AG GCACAG AGCCCUUUCAGCG	UC CGUGUC UCGGGAGGGUCGU	GG
AY214164.3_cds_AAW58872.1_63		231	gga-miR-6557-3p	25	-37.7	0.000807	125	U GUUUUCACC A	UGCCCGGA GGGGGCG UGGUGU	ACGGGCCU CCUCUGU GCCGCG	C UA C
AY214164.3_cds_AAW58882.1_50		234	gga-miR-12273-5p	22	-37.7	0.000714	184	G A A GAAGGU CCC A	GC GCCGGG GCC GCG GGCAG	CG CGGCCC CGG CGC CCGUC	G C G
AY214164.3_cds_AAW58874.1_59		234	gga-miR-12273-5p	22	-37.7	0.000714	184	G A A GAAGGU CCC A	GC GCCGGG GCC GCG GGCAG	CG CGGCCC CGG CGC CCGUC	G C G
AY214164.3_cds_AAW58905.1_27	trbI	387	gga-miR-3594-3p	22	-37.1	0.000772	353	A U AUGAGG G	GGAUAU GCCCGGCGA GCGGA	CCUGUG CGGGUCGCU CGUCU	U A
AY214164.3_cds_AAW58856.1_104		243	gga-miR-1587	20	-37.6	0.000206	54	C G A C A A	GC CGG CCCG GCC CGGCCC	CG GUC GGGU CGG GUCGGG	A G
AY214164.3_cds_AAW58929.1_3	yacA	270	gga-miR-1466	24	-37.3	0.000965	145	U GUGA GUUGAGGCAGGA AACU G	UCC CCAG CGCCAGC UGAGCGC	AGG GGUC GUGGUCG ACUCGCG	U G G
AY214164.3_cds_AAW58868.1_68		171	gga-miR-6557-3p	25	-37.6	0.000448	112	A CUAAGAU CGGCACAGCCCGCAC U	GCCCGG GGAGGCA A CGGCGC	CGGGCC CCUCUGU U GCCGCG	CA U A C
AY214164.3_cds_AAW58856.1_104		243	gga-miR-12216-3p	24	-37.6	0.000847	197	C U AAGGG A U	GCGG GGA GGAGGGG UGUUG	CGCC CCU CCUCCCC ACGAC	UGA G U
AY214164.3_cds_AAW58863.1_73		345	gga-miR-12268-5p	20	-37.6	0.000856	139	C GGUCAG C	GCUGCCUGU UGUCCCGCGU	CGGCGGGCG GCGGGGCGCG	G
AY214164.3_cds_AAW58929.1_3	yacA	270	gga-miR-1618-5p	22	-36.4	0.000665	165	A CAACUU G U G	GGACGCCAG GAGC CGG GAUGU	CCUGCGGUC CUCG GUC CUACG	U
AY214164.3_cds_AAW58882.1_50		234	gga-miR-6557-3p	25	-37.5	0.000913	1	A A C C CA A	UGCC GGAG G AGGC CGGCGCG	ACGG CCUC C UCUG GCCGCGC	C G UUA
AY214164.3_cds_AAW58874.1_59		234	gga-miR-6557-3p	25	-37.5	0.000913	1	A A C C CA A	UGCC GGAG G AGGC CGGCGCG	ACGG CCUC C UCUG GCCGCGC	C G UUA
AY214164.3_cds_AAW58859.1_86		153	gga-miR-12235-5p	24	-37.5	0.000443	81	G UUU G GCGG U G	CGGU CU CCCCUGC CGCA CACA	GCCG GG GGGGGCG GUGU GUGU	G G A
AY214164.3_cds_AAW58856.1_104		243	gga-miR-12273-3p	21	-37.5	0.000376	24	C A CCAGGCGCACGAG G C	GCCCGCG GCG GCCGGC CG	CGGGCGC CGC UGGCCG GC	CAA
AY214164.3_cds_AAW58882.1_50		234	gga-miR-1644	21	-37.4	0.00011	8	G G ACG G	AGCGCAG CC GCGCGACAGA	UCGUGUC GG CGUGUUGUCU	G A
AY214164.3_cds_AAW58874.1_59		234	gga-miR-1644	21	-37.4	0.00011	8	G G ACG G	AGCGCAG CC GCGCGACAGA	UCGUGUC GG CGUGUUGUCU	G A
AY214164.3_cds_AAW58882.1_50		234	gga-miR-1724	23	-37.4	0.00035	83	C A CGAAACC G	CGUAGCG CAGCC GCGC CAGCG	GCGUCGC GUCGG UGCG GUCGU	U A
AY214164.3_cds_AAW58874.1_59		234	gga-miR-1724	23	-37.4	0.00035	83	C A CGAAACC G	CGUAGCG CAGCC GCGC CAGCG	GCGUCGC GUCGG UGCG GUCGU	U A
AY214164.3_cds_AAW58883.1_49		213	gga-miR-12226-5p	22	-37.4	0.000414	29	C U G U	CGUUCCGG C CGCCGCCUC	GCAGGGCU G GCGGCGGAG	GC UG
AY214164.3_cds_AAW58875.1_58		213	gga-miR-12226-5p	22	-37.4	0.000414	29	C U G U	CGUUCCGG C CGCCGCCUC	GCAGGGCU G GCGGCGGAG	GC UG
AY214164.3_cds_AAW58859.1_86		153	gga-miR-12279-5p	23	-37.4	0.000441	80	A G UUU G G C	GC GU CUGCCCCUGC C GCG	CG CG GACGGGGGCG G CGU	GG G C G
AY214164.3_cds_AAW58872.1_63		231	gga-miR-12295-5p	23	-37.4	0.000976	81	C GAAA A G A	GCGCCG UUG CCCCGU CUG	CGCGGC GGC GGGGCA GGC	U AG G A
AY214164.3_cds_AAW58930.1_2	yacB	282	gga-miR-6556-5p	22	-42.9	3.4e-05	121	A U G	GCAGC C GGCCGGGCAGCC	CGUCG G CCGGCUCGUCGG	C C AA
AY214164.3_cds_AAW58930.1_2	yacB	282	gga-miR-1618-3p	22	-41.8	5.6e-05	119	C A	CAGCAGCCUGGC CGGGC	GUCGUCGGACCG GCCCG	U AG AG
AY214164.3_cds_AAW58873.1_60		165	gga-miR-103-1-5p	25	-37.2	0.000155	62	C GG C	GGUGGCGCUG AAAG GCCG	CCGUCGUGAC UUUC CGGC	GUU A UU U
AY214164.3_cds_AAW58868.1_68		171	gga-miR-6596-5p	19	-37.2	7.7e-05	57	C AGGGA GACCGCAG G	GGGAAGG CCGGGU CGGC	CCCUUCC GGCCCG GCCG	G A
AY214164.3_cds_AAW58868.1_68		171	gga-miR-6637-3p	23	-37.2	0.000172	117	G AA GGAG C A	GCU GAU GCA GGCACAGCCC GC	UGG CUA CGU CCGUGUCGGG CG	A U
AY214164.3_cds_AAW58930.1_2	yacB	282	gga-miR-12273-5p	22	-38.7	0.000656	124	A CU A AUAAA C	GC GGCCGGGC GCCGU GGC	CG CCGGCCCG CGGCG CCG	G C UC
AY214164.3_cds_AAW58872.1_63		231	gga-miR-1754-3p	21	-37.1	0.000267	95	A AA CUUCGGGCGACACAU G	CCCCGUGCUG AGC UGCCC	GGGGCACGAC UCG ACGGG	AC A
AY214164.3_cds_AAW58930.1_2	yacB	282	gga-miR-1609	22	-36.9	0.000383	115	U GCC GGG G	CAGCCAGCA UGGCC CAGCC	GUUGGUCGU GUCGG GUCGG	U A A
AY214164.3_cds_AAW58883.1_49		213	gga-miR-6642-3p	23	-37.1	0.000746	66	G CCUGGCA AAAA G G	CGCU UCCCGGC GGCCGCC G	GCGA GGGGCUG CCGGCGG C	G AA G
AY214164.3_cds_AAW58875.1_58		213	gga-miR-6642-3p	23	-37.1	0.000746	66	G CCUGGCA AAAA G G	CGCU UCCCGGC GGCCGCC G	GCGA GGGGCUG CCGGCGG C	G AA G
AY214164.3_cds_AAW58873.1_60		165	gga-miR-7455-5p	23	-37.1	0.000532	79	G G A CCCUUUCAUUAC A	CCGC CUC CGCGCCGC GCGG	GGCG GAG GCGCGGCG CGCU	G AGG
AY214164.3_cds_AAW58865.1_71		222	gga-miR-7455-3p	23	-37.1	0.000512	25	C AAGUG U C	UGCGCGCCG GCGGAGG GG	ACGCGCGGC UGCCUCC CU	CAC UC
AY214164.3_cds_AAT37608.2_116		198	gga-miR-7475-5p	20	-37.1	0.000284	102	A AACU ACUUGCUGAU C	GGGG GGCGC GGCGGCGGC	CCUC CCGCG CCGCCGCCG	CC
AY214164.3_cds_AAW58872.1_63		231	gga-miR-12263-3p	23	-37.1	0.000765	109	G G CACAU GGAGUUU A G	CCUUCG GCGA UGCCC UC CCGGG	GGAGGC CGCU ACGGG AG GGCUC	G
AY214164.3_cds_AAW58873.1_60		165	gga-miR-1456-5p	23	-37	0.000317	66	G UGAAAG G A CGCCGCC A	GCGC GGGCCGC CUC CG CCUUUC	CGCG CCCGGCG GAG GC GGAAAG	A
AY214164.3_cds_AAW58859.1_86		153	gga-miR-1560-5p	22	-37	0.00017	79	C G CCCUG G A	AGCG UUUUCUGC CGCG CGC	UCGC GAGAGACG GCGC GCG	G A G
AY214164.3_cds_AAW58930.1_2	yacB	282	gga-miR-1587	20	-36.7	0.000465	117	A AG GGG G	GCC CAGCCUGGCC CAGCC	CGG GUCGGGUCGG GUCGG	A G
AY214164.3_cds_AAW58868.1_68		171	gga-miR-1658-3p	23	-37	0.000126	101	G GGCUAAGAUGGAGGC A	CAUCAACGCCAGCCC ACGGC	GUAGUUGUGGUUGGG UGUCG	G AG
AY214164.3_cds_AAW58873.1_60		165	gga-miR-6594-5p	21	-37	0.000103	79	G AC U	CCGC GCUC GCGCCGCCCCU	GGUG UGAG UGCGGUGGGGG	U U
AY214164.3_cds_AAW58873.1_60		165	gga-miR-12217-3p	19	-37	0.000155	29	G G G G A	CCU UCUGCCC CGCC GG	GGA GGGCGGG GCGG CC	G G G
AY214164.3_cds_AAW58873.1_60		165	gga-miR-12265-5p	22	-37	0.000122	77	G C C	GGCCGCGCUCACG GCCG	UCGGCGUGAGUGU CGGU	GGAG A
AY214164.3_cds_AAW58883.1_49		213	gga-miR-12287-5p	21	-37	0.000353	41	C G CUGUCGCGCCGUG G	GCC CCU GCCUGCGCUCCU	CGG GGG UGGACGUGGGGG	U G U
AY214164.3_cds_AAW58875.1_58		213	gga-miR-12287-5p	21	-37	0.000353	41	C G CUGUCGCGCCGUG G	GCC CCU GCCUGCGCUCCU	CGG GGG UGGACGUGGGGG	U G U
AY214164.3_cds_AAP51270.3_75	yfcB	507	gga-miR-6642-3p	23	-40.5	0.000888	183	A G GGACU G A	CCGU CCCC GACGGCUGCC G	GGCG GGGG CUGCCGGCGG C	AAA G
AY214164.3_cds_AAW58883.1_49		213	gga-miR-12218-5p	25	-36.9	0.000699	145	G GGG GUUG G	GC UCC CUGCCC UUGUGUCCG	CG GGG GACGGG AACACGGGU	A U AGA
AY214164.3_cds_AAW58875.1_58		213	gga-miR-12218-5p	25	-36.9	0.000699	145	G GGG GUUG G	GC UCC CUGCCC UUGUGUCCG	CG GGG GACGGG AACACGGGU	A U AGA
AY214164.3_cds_AAW58856.1_104		243	gga-miR-12253-3p	22	-36.9	0.000588	197	C U A G A	GCGG GGA AGGGG AGGGG	CGCC CCU UCCCC UCUCC	A CU C G
AY214164.3_cds_AAW58883.1_49		213	gga-miR-1618-3p	22	-36.8	0.000382	55	C C C U A	GC GUGGCCUG GCUCC GGC	UG CGUCGGAC CGAGG CCG	U C AG
AY214164.3_cds_AAW58875.1_58		213	gga-miR-1618-3p	22	-36.8	0.000382	55	C C C U A	GC GUGGCCUG GCUCC GGC	UG CGUCGGAC CGAGG CCG	U C AG
AY214164.3_cds_AAW58883.1_49		213	gga-miR-1765	20	-36.8	0.000246	53	C C U U U	GCGC G GGCC GCGCUCC	CGCG C CCGG CGCGAGG	GU U C
AY214164.3_cds_AAW58875.1_58		213	gga-miR-1765	20	-36.8	0.000246	53	C C U U U	GCGC G GGCC GCGCUCC	CGCG C CCGG CGCGAGG	GU U C
AY214164.3_cds_AAW58859.1_86		153	gga-miR-12237-5p	24	-36.8	0.000871	60	C GAAAUCA CACAGCGGUUUUCU G G G	GCUGAG CCA GCCCCU CGCG C	CGGCUC GGU CGGGGG GCGC G	G G G G
AY214164.3_cds_AAW58925.1_7	yigB	525	gga-miR-12229-3p	21	-42.5	0.000244	381	C G CU A	CGGGCCGGG CUGC GGGU	GCCCGGCCC GACG CCCG	G C AG
AY214164.3_cds_AAW58883.1_49		213	gga-miR-1724	23	-36.7	0.000407	52	U C U CU U	CGCG CGUGGCC GCGCUC GGCA	GCGU GCGUCGG UGCGAG UCGU	C U
AY214164.3_cds_AAW58875.1_58		213	gga-miR-1724	23	-36.7	0.000407	52	U C U CU U	CGCG CGUGGCC GCGCUC GGCA	GCGU GCGUCGG UGCGAG UCGU	C U
AY214164.3_cds_AAW58883.1_49		213	gga-miR-6566-3p	21	-36.7	0.000238	48	U C G G	CUGU GC CCGUGGCCUGC	GACG UG GGUACCGGACG	C G AC
AY214164.3_cds_AAW58875.1_58		213	gga-miR-6566-3p	21	-36.7	0.000238	48	U C G G	CUGU GC CCGUGGCCUGC	GACG UG GGUACCGGACG	C G AC
AY214164.3_cds_AAW58883.1_49		213	gga-miR-6593-5p	23	-36.7	0.000567	50	U CGU GCGCUCCUGGCA A	GUCGCGC GGCCU UCCCGGCA	CGGCGUG UCGGG AGGGUCGU	U UC
AY214164.3_cds_AAW58875.1_58		213	gga-miR-6593-5p	23	-36.7	0.000567	50	U CGU GCGCUCCUGGCA A	GUCGCGC GGCCU UCCCGGCA	CGGCGUG UCGGG AGGGUCGU	U UC
AY214164.3_cds_AAW58883.1_49		213	gga-miR-6687-3p	23	-36.7	0.000796	145	G G UU G	GCGGGUCCCU CCCG GUUGU	CGCUCGGGGA GGGC CAGCG	CGU A
AY214164.3_cds_AAW58875.1_58		213	gga-miR-6687-3p	23	-36.7	0.000796	145	G G UU G	GCGGGUCCCU CCCG GUUGU	CGCUCGGGGA GGGC CAGCG	CGU A
AY214164.3_cds_AAT37608.2_116		198	gga-miR-12245-5p	23	-36.7	0.000701	35	A CA CACGCUGGACAU G	GACCCCUUCCC AUUGC GGCUC	UUGGGGGAGGG UAGCG CCGGG	GA
AY214164.3_cds_AAW58856.1_104		243	gga-miR-1648-5p	21	-36.6	0.000514	78	C C C AG G	GAGCGGA GCCG AGC GAGC	CUCGCCU CGGC UCG CUCG	G GC
AY214164.3_cds_AAT37606.1_113		501	gga-miR-6545-3p	22	-36.6	0.000894	307	G U C G	GCCGGGG GUCAGCUCCG GCU	CGGUCUU UAGUCGAGGU CGA	A U
AY214164.3_cds_AAW58882.1_50		234	gga-miR-6637-3p	23	-36.6	0.000489	187	A GA CGA A	GCCGG GC AGGUGC GCCCGGC	UGGCU CG UCCGUG CGGGUCG	AA U
AY214164.3_cds_AAW58874.1_59		234	gga-miR-6637-3p	23	-36.6	0.000489	187	A GA CGA A	GCCGG GC AGGUGC GCCCGGC	UGGCU CG UCCGUG CGGGUCG	AA U
AY214164.3_cds_AAW58925.1_7	yigB	525	gga-miR-6625-5p	22	-38.4	0.000585	470	G GGUCAGA GA C	GCUCU UGCU UCCGGUUCCCCC	UGAGA ACGA AGGUCAAGGGGG	U
AY214164.3_cds_AAW58924.1_8		243	gga-miR-12220-5p	23	-36.6	0.000762	158	G AACAC A G	GCUG UGCC CCGGCGCUGC C	CGAC ACGG GGUCGUGACG G	G GG U
AY214164.3_cds_AAW58868.1_68		171	gga-miR-12273-5p	22	-36.6	0.000618	66	G A A A C A	GG CCGGGUG CCGC G GGCG	CC GGCCCGC GGCG C CCGU	GCG C
AY214164.3_cds_AAW58883.1_49		213	gga-miR-12277-5p	21	-36.6	0.000333	69	C C AAAAGG G	UCCUGG AUCCCGGC CCG CC	AGGACC UAGGGUCG GGC GG	G A
AY214164.3_cds_AAW58875.1_58		213	gga-miR-12277-5p	21	-36.6	0.000333	69	C C AAAAGG G	UCCUGG AUCCCGGC CCG CC	AGGACC UAGGGUCG GGC GG	G A
AY214164.3_cds_AAT37608.2_116		198	gga-miR-12288-3p	20	-36.6	0.000141	140	U U GA A	CGCCG GGA GCGGCGAGG	GCGGC CCU CGUCGCUCC	AU A
AY214164.3_cds_AAW58856.1_104		243	gga-miR-1561	21	-36.5	0.000242	45	C C G C C	GAGG CGGC CGCGGACCCG GC	UUUC GCCG GCGUUUGGGC CG	U
AY214164.3_cds_AAW58856.1_104		243	gga-miR-1724	23	-36.5	0.000605	120	G CG UGAGGCUUGG AG G	GC AGCGCGGCCG ACGCU GGCA	CG UCGCGUCGGU UGCGA UCGU	G G
AY214164.3_cds_AAW58856.1_104		243	gga-miR-6674-3p	21	-36.5	0.000258	176	C A	GGGCUGCUACGGGCGUCUG	UCCGACGGUGUCUGUGGAC	AC
AY214164.3_cds_AAW58883.1_49		213	gga-miR-12238-3p	22	-36.5	0.000323	125	A UUCACGUCGUUGC U U U	CCGCGC GGCGGG CCC GCCCG	GGUGCG UCGUUC GGG CGGGU	U U
AY214164.3_cds_AAW58875.1_58		213	gga-miR-12238-3p	22	-36.5	0.000323	125	A UUCACGUCGUUGC U U U	CCGCGC GGCGGG CCC GCCCG	GGUGCG UCGUUC GGG CGGGU	U U
AY214164.3_cds_AAW58878.1_55	ykfF	285	gga-miR-12295-5p	23	-43.7	7.7e-05	1	ACAA GC A	GUG CG CCCGCCCCGUCCUGU	CGC GC GGGCGGGGCAGGGCA	U G A
AY214164.3_cds_AAW58882.1_50		234	gga-miR-6556-3p	22	-36.4	0.000802	142	C CUGUCGGAG UGACGACCGGAU A	AGCUGC UCGGGCC GCCGCC	UCGACG AGCCUGG CGGCGG	CCC
AY214164.3_cds_AAW58874.1_59		234	gga-miR-6556-3p	22	-36.4	0.000802	142	C CUGUCGGAG UGACGACCGGAU A	AGCUGC UCGGGCC GCCGCC	UCGACG AGCCUGG CGGCGG	CCC
AY214164.3_cds_AAW58882.1_50		234	gga-miR-7443-3p	23	-36.4	0.000753	43	C AC C A U	GGA GGU GCUGC AGCCCGGGG	CCU CCA CGACG UCGGGUUCC	C CU
AY214164.3_cds_AAW58874.1_59		234	gga-miR-7443-3p	23	-36.4	0.000753	43	C AC C A U	GGA GGU GCUGC AGCCCGGGG	CCU CCA CGACG UCGGGUUCC	C CU
AY214164.3_cds_AAW58871.1_65		192	gga-miR-1567	22	-36.3	0.000164	136	C UUCC A	AGCAGGCGGUU UGGGCGGUC	UUGUCCGUCGG ACUCGUCAG	C U
AY214164.3_cds_AAW58878.1_55	ykfF	285	gga-miR-12235-5p	24	-40.6	0.000391	7	A G CCUGUACGGGGCA G G	CGGCCCC CCCCGU UCAC CG A	GCCGGGG GGGGCG AGUG GU U	G G U G
AY214164.3_cds_AAW58878.1_55	ykfF	285	gga-miR-12217-3p	19	-38.6	0.000246	7	A GG U	C CCCCGCCCCGUCC	G GGGGCGGGGCGGG	G GA CC
AY214164.3_cds_AAW58882.1_50		234	gga-miR-6578-3p	23	-36.3	0.000638	105	C GU GACUGGCAG G A	GCCA GCGG UCGGCGGA GUGC CC	CGGU CGCC AGUCGUCU CACG GG	U
AY214164.3_cds_AAW58874.1_59		234	gga-miR-6578-3p	23	-36.3	0.000638	105	C GU GACUGGCAG G A	GCCA GCGG UCGGCGGA GUGC CC	CGGU CGCC AGUCGUCU CACG GG	U
AY214164.3_cds_AAW58863.1_73		345	gga-miR-6653-3p	21	-36.3	0.000914	139	C U GG A U	GC GCCUGU UC GUGUCCCGCG	CG CGGACG AG CGUAGGGCGC	A
AY214164.3_cds_AAW58883.1_49		213	gga-miR-12259-5p	23	-36.3	0.000682	182	A AAG GGGG U	CCUGUUU CCCCUGUC GCC GCA	GGACGAG GGGGACGG UGG CGU	A A
AY214164.3_cds_AAW58875.1_58		213	gga-miR-12259-5p	23	-36.3	0.000682	182	A AAG GGGG U	CCUGUUU CCCCUGUC GCC GCA	GGACGAG GGGGACGG UGG CGU	A A
AY214164.3_cds_AAT37606.1_113		501	gga-miR-1554	21	-36.1	0.000927	5	A AG CGAACGUUCGG U	CAGCG GAGCCUC GUCGCCUGC	GUCGU UUCGGAG UAGUGGACG
AY214164.3_cds_AAW58878.1_55	ykfF	285	gga-miR-3537	23	-37.6	0.00038	14	C GU G A C	GCCCCGUCCU ACGG GC UCAC	CGGGGUAGGA UGUC UG AGUG	CU G
AY214164.3_cds_AAW58924.1_8		243	gga-miR-6591-3p	19	-36.1	0.000303	78	U GAG CUGAGGCAUGGCUA G	GGCCGG CCG CGGGCUGC	UCGGCC GGC GCCCGACG	A A
AY214164.3_cds_AAW58868.1_68		171	gga-miR-7449-5p	22	-36.1	0.000121	57	C GAG C G	GGGAAG GGAC GGGUGACC	CCCUUC CCUG UCUACUGG	AA A A
AY214164.3_cds_AAW58859.1_86		153	gga-miR-7455-5p	23	-36.1	0.000744	87	U G A	UCUGC CCCU GCGC GCGC	GGGCG GGGA CGCG CGCG	A GG G CU
AY214164.3_cds_AAW58883.1_49		213	gga-miR-12229-3p	21	-36.1	0.000781	52	U C U CUCCU A	CG GCCG GGCCUGCG GGC	GC CGGC CCGGACGC CCG	C C AG
AY214164.3_cds_AAW58875.1_58		213	gga-miR-12229-3p	21	-36.1	0.000781	52	U C U CUCCU A	CG GCCG GGCCUGCG GGC	GC CGGC CCGGACGC CCG	C C AG
AY214164.3_cds_AAW58868.1_68		171	gga-miR-1604	23	-36	0.000531	132	A GCACACGGCGC A A U	CGGCACAGCCC UG GGCC CA	GUCGUGUCGGG AC CCGG GU	AGAG
AY214164.3_cds_AAW58872.1_63		231	gga-miR-1636	20	-36	0.000282	40	A C	AGCCCCGCCGUCAUC	UCGGGGCGGUAGUGG	G ACGU
AY214164.3_cds_AAW58868.1_68		171	gga-miR-1777	20	-36	0.000303	107	A A G UAAGAUGGAGGCACG ACA A	CGCC GCCC GC GC GCCCGC	GCGG CGGG CG UG CGGGUG	G G
AY214164.3_cds_AAW58924.1_8		243	gga-miR-6669-3p	22	-36	0.000399	90	G C AC C	CUGAGG AUGGCU GGGCUGCG	GACUCU UGCCGG UCCGACGU	A U
AY214164.3_cds_AAW58924.1_8		243	gga-miR-6599-3p	22	-36	0.000784	69	A CUG G C	GGGGGGA GCCGGGA CCG	CCUCCCU CGGUCCU GGC	G A AGU
AY214164.3_cds_AAW58873.1_60		165	gga-miR-12216-5p	21	-36	0.000397	65	U GAAAGGGG A G G	GGCGCU CCGCGCUC C CGCC	UCGUGG GGCGCGGG G GCGG	AG
AY214164.3_cds_AAW58865.1_71		222	gga-miR-12216-5p	21	-36	0.000776	140	G A GUU AAA U	UCAG CGCU UCGCGC CCGCC	AGUC GUGG GGCGCG GGCGG	GG
AY214164.3_cds_AAW58883.1_49		213	gga-miR-12269-5p	25	-36	0.000856	169	U GG AU GUUUA U	CC UGCC UCACCU AGCCCC	GG ACGG AGUGGA UCGGGG	AA ACG UU
AY214164.3_cds_AAW58875.1_58		213	gga-miR-12269-5p	25	-36	0.000856	169	U GG AU GUUUA U	CC UGCC UCACCU AGCCCC	GG ACGG AGUGGA UCGGGG	AA ACG UU
AY214164.3_cds_AAW58878.1_55	ykfF	285	gga-miR-1636	20	-36.3	0.000388	7	A CCGU C	CGGCCCCGCC CCUGUA	GUCGGGGCGG GGACGU	UAGU
AY214164.3_cds_AAW58924.1_8		243	gga-miR-1618-5p	22	-35.9	0.000682	41	C CUGUCCGGCUGGA GG G	GGACGCCGGG AGUCAGG G	CCUGCGGUCC UCGGUCC C	UA GU
AY214164.3_cds_AAW58856.1_104		243	gga-miR-6592-3p	21	-35.9	0.000692	129	C G UU A	GGCCGU AGGC GGACGCU	CCGGCA UCCG UCUGCGA	G CCC
AY214164.3_cds_AAW58873.1_60		165	gga-miR-12229-5p	22	-35.9	0.000758	62	C U G AAA G A	GG GGC CUG GGGGCC C GCUC	CC UCG GGC CCCCGG G CGAG	G G C
AY214164.3_cds_AAT37582.2_82		276	gga-miR-1764-3p	21	-35.8	0.000457	12	A UUAAACAGA G	CCCAGCCAGCAAGCA GCU	GGGUCGGUUGUUCGU CGA	GAG
AY214164.3_cds_AAW58884.1_48		207	gga-miR-365-1-5p	23	-35.7	0.000455	50	G C G C	GUCUGCCCCCGGA AGUC UUU	UAGACGGGGGUUU UCAG GAG	UG G
AY214164.3_cds_AAW58876.1_57		207	gga-miR-365-1-5p	23	-35.7	0.000455	50	G C G C	GUCUGCCCCCGGA AGUC UUU	UAGACGGGGGUUU UCAG GAG	UG G
AY214164.3_cds_AAW58882.1_50		234	gga-miR-12268-5p	20	-35.7	0.000957	176	U AGGCA GGGAGCCGAAGGUG G A	GCCGCC GCC CGCCC GC	CGGCGG CGG GCGGG CG	G G CG
AY214164.3_cds_AAW58874.1_59		234	gga-miR-12268-5p	20	-35.7	0.000957	176	U AGGCA GGGAGCCGAAGGUG G A	GCCGCC GCC CGCCC GC	CGGCGG CGG GCGGG CG	G G CG
AY214164.3_cds_AAW58872.1_63		231	gga-miR-12287-5p	21	-35.7	0.000834	32	C GUAAAG U U	GGCU CCCCGCC G CAUCCCCG	UCGG GGGGUGG C GUGGGGGU	A
AY214164.3_cds_AAW58924.1_8		243	gga-miR-6557-5p	20	-35.6	0.000681	40	U A G C	CGG CGCCGGGC U UCCGG	GUC GCGGCCCG G AGGCC	C A G
AY214164.3_cds_AAT37608.2_116		198	gga-miR-7443-5p	23	-35.6	0.000815	113	C A G U G U	GC CUU CUGA GGCGGC GCCA	CG GAG GACU CCGUCG UGGU	A G C G
AY214164.3_cds_AAW58871.1_65		192	gga-miR-12268-5p	20	-35.6	0.000676	64	C GAAAUGGGGCAGAAA A A A	GUCGU CCGCUC CC CCGCGC	CGGCG GGCGGG GG GGCGCG	C
AY214164.3_cds_AAW58878.1_55	ykfF	285	gga-miR-1668-5p	22	-36.1	0.000862	79	G C ACG UUA G	GG UGCCUG GCUCCU CCCGC	UC ACGGAC CGAGGG GGGUG	A UC
AY214164.3_cds_AAW58873.1_60		165	gga-miR-1724	23	-35.5	0.000427	63	G UGAAAGG C C	GUGGCGC GGCC GCGCUCA GCG	CGUCGCG UCGG UGCGAGU CGU	G U
AY214164.3_cds_AAW58872.1_63		231	gga-miR-1790	20	-35.4	0.000746	42	G A U	CCCCGCCGUC UC CCCG	GGGGUGGCGG AG GGGC	AG G U
AY214164.3_cds_AAW58878.1_55	ykfF	285	gga-miR-1584	20	-35.9	0.000967	7	A C U U	CGGCCC GCCCCG CCUG	GUCGGG CGGGGU GGGC	GG U C
AY214164.3_cds_AAW58859.1_86		153	gga-miR-1581	23	-35.3	0.000677	78	A GUUU GCG G	CAGCG UCUGCCCCU CGGC	GUCGC GGGUGGGGA GCCG	C A AGC
AY214164.3_cds_AAT37608.2_116		198	gga-miR-6568-5p	21	-35.3	0.000336	112	G CUU U G C	CGCA GC GAUGGCGGC GC	GCGU CG CUACCGCCG CG	U UU G
AY214164.3_cds_AAT37608.2_116		198	gga-miR-6643-5p	21	-35.3	0.000679	39	C AAU G A	CCUUCCCC UGCCA C CUGG	GGGAGGGG ACGGU G GACC	U C G
AY214164.3_cds_AAW58883.1_49		213	gga-miR-6653-3p	21	-35.3	0.000543	53	C GUGGCCUGC CUG G A	GCGCC GCUC GCAUCCC GC	CGCGG CGAG CGUAGGG CG	A A C
AY214164.3_cds_AAW58875.1_58		213	gga-miR-6653-3p	21	-35.3	0.000543	53	C GUGGCCUGC CUG G A	GCGCC GCUC GCAUCCC GC	CGCGG CGAG CGUAGGG CG	A A C
AY214164.3_cds_AAW58868.1_68		171	gga-miR-7467-5p	23	-35.3	0.000674	133	C AGCC A G GA C	GGCAC CGC CAC GCGCU GGC	CCGUG GUG GUG CGCGA CCG	GUA G
AY214164.3_cds_AAW58882.1_50		234	gga-miR-1731-5p	23	-35.2	0.000721	136	C C C CGG C	G CAGCAG UGCCUGU AGUCGGG	C GUCGUC ACGGACG UCAGUUC	U A
AY214164.3_cds_AAW58874.1_59		234	gga-miR-1731-5p	23	-35.2	0.000721	136	C C C CGG C	G CAGCAG UGCCUGU AGUCGGG	C GUCGUC ACGGACG UCAGUUC	U A
AY214164.3_cds_AAW58882.1_50		234	gga-miR-15c-3p	22	-35.2	0.000611	29	A GCGA C G	GAGGCGGC CCGGAA GGUC	CUCCGUCG GGUCUU CCAG	A A AC
AY214164.3_cds_AAW58874.1_59		234	gga-miR-15c-3p	22	-35.2	0.000611	29	A GCGA C G	GAGGCGGC CCGGAA GGUC	CUCCGUCG GGUCUU CCAG	A A AC
AY214164.3_cds_AAW58871.1_65		192	gga-miR-12216-5p	21	-35.2	0.000853	7	A AGAAA AAA G	UCAGCAC CCCGCG UUCUGC	AGUCGUG GGGCGC GGGGCG	G G
AY214164.3_cds_AAW58856.1_104		243	gga-miR-12240-3p	22	-35.2	0.000727	15	C UG CG G A	C GACCU CCCGC AGCGCC	G UUGGA GGGCG UCGUGG	C UG AA
AY214164.3_cds_AAW58868.1_68		171	gga-miR-1644	21	-35.1	0.000187	133	C C	GGCACAGCCC GCAC ACGG	UCGUGUCGGG CGUG UGUC	A U U
AY214164.3_cds_AAW58856.1_104		243	gga-miR-1621-3p	20	-35	0.000784	39	G ACGA C C	GCGC GG CGGCGCG CGGACC	CGCG CC GCCGUGC GCUUGG	C
AY214164.3_cds_AAW58856.1_104		243	gga-miR-1737	20	-35	0.000443	120	G C A	GCCGAGCGCGGC GUG	UGGCUCGCGUCG CAC	G U GAC
AY214164.3_cds_AAW58924.1_8		243	gga-miR-6564-5p	21	-35	0.000835	77	C C CCGCU U	UGG CGGGAG GAGGCAUGGC	GCC GCCCUC UUUCGUGCCG	U C
AY214164.3_cds_AAW58868.1_68		171	gga-miR-12235-3p	24	-35	0.000911	26	A ACGACCGGAAAAUC GGCAGACGGGAA A C C	GCGGGCGA AC GGAGGG C GGGUGA	CGCCCGUU UG CCUCCC G CUCACU	A
AY214164.3_cds_AAW58856.1_104		243	gga-miR-12238-3p	22	-35	0.000964	53	G ACCCGC A C	CGCGCGG GCC CGGCCCA	GUGCGUC CGG GUCGGGU	G GUU U
AY214164.3_cds_AAW58873.1_60		165	gga-miR-12273-3p	21	-35	0.00058	35	C CCGGGAAAAAAC C G C	UGCCCGCG GCG GCCGGU G	ACGGGCGC CGC UGGCCG C	CA G
AY214164.3_cds_AAW58868.1_68		171	gga-miR-1564-3p	22	-34.9	0.00039	34	A AAAAU CGGGAA G	ACGACCGG CACGGCAGA GGAG	UGUUGGUC GUGCCGUCU CCUC	G
AY214164.3_cds_AAW58868.1_68		171	gga-miR-1732	21	-34.9	0.000367	110	C UA AUGGA C	CAGCCCGGC AG GGCACGG	GUCGGGCUG UC UCGUGCC	G AC
AY214164.3_cds_AAW58878.1_55	ykfF	285	gga-miR-1594	21	-35.5	0.000792	8	C C GUACGGGGCAU G	GGCCCCG CCCGUCCU CACCG	UUGGGGU GGGUAGGG GUGGU	U
AY214164.3_cds_AAW58924.1_8		243	gga-miR-1764-3p	21	-34.9	0.00056	120	G ACA U A	CUCCCCGG GAC GGCAGC	GAGGGGUC UUG UCGUCG	GG U A
AY214164.3_cds_AAW58873.1_60		165	gga-miR-7467-5p	23	-34.9	0.000765	57	C GUGG GAAAGGG CAC G	GCGCCG CGCU GCCGCGCU GC	CGUGGU GUGG UGGCGCGA CG	C A C
AY214164.3_cds_AAW58873.1_60		165	gga-miR-6556-3p	22	-34.8	0.000851	75	A CGC G C	GGGGC GCUC AC CGCCGCC	CCUCG CGAG UG GCGGCGG	C A CC
AY214164.3_cds_AAW58856.1_104		243	gga-miR-7475-3p	19	-34.8	0.00085	9	G GG U C	GCCGC CCU ACC CGCCCG	UGGCG GGG UGG GCGGGC	C A
AY214164.3_cds_AAW58871.1_65		192	gga-miR-12289-5p	21	-34.8	0.000993	41	A G CCGUGAUUAA G GUGAAAU A	CA GG UGC CGGCGUC GGGGC	GU CC ACG GCCGCAG CCCCG	G G
AY214164.3_cds_AAW58868.1_68		171	gga-miR-7475-5p	20	-34.7	0.000721	62	A ACCGGGUGAC A AA U	GGAGGG CGC GCGGCG GCG	CCUCCC GCG CGCCGC CGC	C C
AY214164.3_cds_AAW58868.1_68		171	gga-miR-12268-5p	20	-34.7	0.000818	129	G A G ACA ACA G U	GC CG C GCCCGC C GCGC	CG GC G CGGGCG G CGCG	G G G G
AY214164.3_cds_AAW58873.1_60		165	gga-miR-12285-5p	22	-34.7	0.000651	56	G CGGU G AAAGGGGCC G	CGCGC GGC CUG GCGCUCAC	GCGCG CCG GAC CGUGAGUG	G GU
AY214164.3_cds_AAW58882.1_50		234	gga-miR-1765	20	-34.6	0.000985	19	A GAC A G GA G	CGGCGC AG GGC GCGC CCG	GUCGCG UC CCG CGCG GGC	G A
AY214164.3_cds_AAW58874.1_59		234	gga-miR-1765	20	-34.6	0.000985	19	A GAC A G GA G	CGGCGC AG GGC GCGC CCG	GUCGCG UC CCG CGCG GGC	G A
AY214164.3_cds_AAW58885.1_47		273	gga-miR-4732-5p	21	-34.5	0.000775	227	A C	UCCUGCUUUCUCCUCU	AGGACGAGGGAGGAGG	UAUA U
AY214164.3_cds_AAW58868.1_68		171	gga-miR-6654-3p	23	-34.5	0.000859	129	G A A GCACA C G	GC CGGC CAGCCC CGG GCUGA	CG GUCG GUCGGG GUC CGACU	A A A
AY214164.3_cds_AAW58924.1_8		243	gga-miR-6674-3p	21	-34.5	0.000764	91	C AUG UG G	UGAGGC GCUACGGGC C	ACUCCG CGGUGUCUG G	A UG AC
AY214164.3_cds_AAW58868.1_68		171	gga-miR-12290-5p	22	-34.5	0.000821	74	G G AAGCGUA U	UGACC CAGCGGCG CCCU	ACUGG GUUGCCGU GGGG	UG G G U
AY214164.3_cds_AAW58873.1_60		165	gga-miR-6567-3p	21	-34.4	0.000415	75	A G A C C	GGGGC C CGCUC CGCGC GCC	UUUCG G GCGAG GCGCG CGG	A A
AY214164.3_cds_AAW58859.1_86		153	gga-miR-7471-5p	18	-34.4	0.00016	90	U U AUC A	GCCCC GCGCGGCGC AC	CGGGG CGUGCCGUG UG	GC
AY214164.3_cds_AAW58883.1_49		213	gga-miR-1764-5p	21	-34.3	0.000621	188	U C GG A	UAAGCC CCUGU GCC GGGC	GUUCGG GGACG CGG CUCG	A A A
AY214164.3_cds_AAW58875.1_58		213	gga-miR-1764-5p	21	-34.3	0.000621	188	U C GG A	UAAGCC CCUGU GCC GGGC	GUUCGG GGACG CGG CUCG	A A A
AY214164.3_cds_AAW58883.1_49		213	gga-miR-1636	20	-34.2	0.00063	50	U G G C	GUC CGCCGU GCCUGCG	CGG GCGGUA UGGACGU	GU G G
AY214164.3_cds_AAW58875.1_58		213	gga-miR-1636	20	-34.2	0.00063	50	U G G C	GUC CGCCGU GCCUGCG	CGG GCGGUA UGGACGU	GU G G
AY214164.3_cds_AAW58868.1_68		171	gga-miR-6643-5p	21	-34.2	0.000878	94	U G AUCAAC C	ACCCUU C GCCAGCCC GG	UGGGAG G CGGUCGGG CC	G GA A
AY214164.3_cds_AAW58882.1_50		234	gga-miR-1561	21	-34.1	0.000826	48	C C G	GGU GCUGCAAGCCCGG	UCG CGGCGUUUGGGCC	UUU C G
AY214164.3_cds_AAW58874.1_59		234	gga-miR-1561	21	-34.1	0.000826	48	C C G	GGU GCUGCAAGCCCGG	UCG CGGCGUUUGGGCC	UUU C G
AY214164.3_cds_AAW58868.1_68		171	gga-miR-1584	20	-34.1	0.00083	109	G AAGAUGGAGGCACGG ACA C	CCAGCCCGGCU C GCCCG	GGUCGGGUCGG G UGGGC	G G C
AY214164.3_cds_AAW58868.1_68		171	gga-miR-449c-5p	24	-34.1	0.000996	136	C C G GAG C	ACAGCC GC ACACG CGCU GCCA	UGUCGG CG UGUGC GUGA CGGU	U AU
AY214164.3_cds_AAW58878.1_55	ykfF	285	gga-miR-12265-3p	21	-35.4	0.000697	76	C CU C	AGG GGCUGC GACGGCU	UCC CCGACG CUGCCGA	U UU CU
AY214164.3_cds_AAW58873.1_60		165	gga-miR-1621-3p	20	-33.8	0.000629	57	C C U AAAG G	GCG CGGUGGCGC G GGGCC	CGC GCCGCCGUG C CUUGG	C G
AY214164.3_cds_AAW58865.1_71		222	gga-miR-7446-5p	20	-33.8	0.000953	39	G CCAAUGC U A	GCGGAGGUGG CAUG GCG	CGCCUCCACC GUAC CGC	CG U
AY214164.3_cds_AAW58859.1_86		153	gga-miR-12285-5p	22	-33.8	0.000893	80	A UUUUCUGC GC A A	GCGG CCCUGC GGCGC UCAC	CGCC GGGACG UCGUG AGUG	GCG
AY214164.3_cds_AAW58882.1_50		234	gga-miR-1660	22	-33.7	0.000508	1	A	AUGC CAGGAGCGCAGGCC	UACG GUUUUUGUGUCCGG	A U AU
AY214164.3_cds_AAW58874.1_59		234	gga-miR-1660	22	-33.7	0.000508	1	A	AUGC CAGGAGCGCAGGCC	UACG GUUUUUGUGUCCGG	A U AU
AY214164.3_cds_AAW58882.1_50		234	gga-miR-1623	20	-33.5	0.000684	143	A GGAGUCGG A	GCUGCCUGUC GCCUG	UGACGGACAG CGGAC	A ACA G
AY214164.3_cds_AAW58874.1_59		234	gga-miR-1623	20	-33.5	0.000684	143	A GGAGUCGG A	GCUGCCUGUC GCCUG	UGACGGACAG CGGAC	A ACA G
AY214164.3_cds_AAW58868.1_68		171	gga-miR-7471-5p	18	-33.5	0.000358	139	A G A G	GCCC C CACGGCGCUGA	CGGG G GUGCCGUGGCU	C G
AY214164.3_cds_AAW58884.1_48		207	gga-miR-1750	22	-33.4	0.000929	81	G CCCUUGCG GAA A	GCAGUGAUGC GC GGUUCUCA	CGUCACUACG UG CCAGGAGU	AA
AY214164.3_cds_AAW58876.1_57		207	gga-miR-1750	22	-33.4	0.000929	81	G CCCUUGCG GAA A	GCAGUGAUGC GC GGUUCUCA	CGUCACUACG UG CCAGGAGU	AA
AY214164.3_cds_AAW58859.1_86		153	gga-miR-1777	20	-33.3	0.000997	88	U U G G C	CUGCCCC GCGC GC CAU	GGCGGGG CGUG CG GUG	GC G G
AY214164.3_cds_AAW58878.1_55	ykfF	285	gga-miR-1735	21	-34.9	0.000804	75	U GG C U	CAG GCUGCCUGA GGCUCCU	GUC CGACGGGUU UCGGGGA	UA
AY214164.3_cds_AAW58868.1_68		171	gga-miR-1561	21	-32.7	0.000896	4	C GA G A G	AGGGU GGCCGC AAACCUG GC	UUUCG CCGGCG UUUGGGC CG	U
AY214164.3_cds_AAW58882.1_50		234	gga-miR-1811	20	-32.6	0.000904	201	G AGACAGGACAACA G	GUGCGCCCGGC CUGCAGUA	UACGUGGGUCG GACGUUAU	C
AY214164.3_cds_AAW58874.1_59		234	gga-miR-1811	20	-32.6	0.000904	201	G AGACGGGACAACA G	GUGCGCCCGGC CUGCAGUA	UACGUGGGUCG GACGUUAU	C
AY214164.3_cds_AAW58883.1_49		213	gga-miR-2126	18	-32.4	0.000867	30	C GG C	GUUCC UCGCGCCGC	CGAGG GGCGCGGCG	A AU A
AY214164.3_cds_AAW58875.1_58		213	gga-miR-2126	18	-32.4	0.000867	30	C GG C	GUUCC UCGCGCCGC	CGAGG GGCGCGGCG	A AU A
AY214164.3_cds_AAT37608.2_116		198	gga-miR-3064-5p	21	-32	0.000905	117	C UG G U	UUGC AU GCGGCGGCCA	AACG UG UGUUGUCGGU	AA UG G
AY214164.3_cds_AAT37608.2_116		198	gga-miR-1354	21	-31.9	0.00096	130	G G	CGGC CAUCGUCGCCGUG	GUCG GUAGUAGUGGUAC	GAA U
AY214164.3_cds_AAW58873.1_60		165	gga-miR-6543-3p	18	-31	0.000551	62	C G C	GGUGGC CUGAAAGG GGC	UCACUG GACUUUCC CCG	U
